# Supplementary material for: An artificial intelligence method to assess the tumor microenvironment with treatment outcomes for gastric cancer patients after gastrectomy
Source: J Transl Med. 2022 Feb 21;20:100. doi: 10.1186/s12967-022-03298-7 (PMC8862309; doi:10.1186/s12967-022-03298-7)
Supplement: Supplementary file 2 — Additional file 2: The immunoScore was calculated of TCGA,GSE62254 and GSE15459 cohorts. [file 12967_2022_3298_MOESM2_ESM.xlsx]

## Sheet: TCGA
ID	B cell plasma	CD8 T cell	CD4 memory resting T cell	Tregs cell	M0 Macrophage	M2 Macrophage	Immune_score
TCGA-VQ-A8DT	0.0556808	0.0840451	0.281317	0.0743159	0	0.0758676	-0.492
TCGA-VQ-A8DU	0.00752082	0.113088	0.245935	0.0610541	0.0279336	0.153177	-0.343
TCGA-VQ-A8DZ	0.0807019	0.06054	0.161483	0.0570765	0.0824587	0.198299	0.561
TCGA-VQ-A8E0	0.00701601	0.0211648	0.202222	0.0711255	0.194636	0.211186	-0.341
TCGA-VQ-A8E2	0.0153901	0.055557	0.23177	0.0339975	0.254214	0.0220182	-1.59064
TCGA-VQ-A8E3	0.0389153	0.233256	0.0122309	0.0322508	0	0.179989	0.52551
TCGA-VQ-A8E7	0.0342533	0.0464326	0.179875	0.031274	0.128229	0.294647	0.85208
TCGA-VQ-A8P2	0.00721825	0.062471	0.354095	0.0313224	0.115332	0.164252	-0.51604
TCGA-VQ-A8P3	0.00196556	0.345892	0.189979	0.0666216	0.0246034	0.102453	-1.23285
TCGA-VQ-A8P5	0.109718	0.111095	0.0435751	0.00673325	0.151236	0.192701	0.91878
TCGA-VQ-A8P8	0.0791258	0.0745658	0.219224	0.107097	0.0260597	0.0337661	-0.75474
TCGA-VQ-A8PB	0.0363525	0.1359	0.207397	0.0118633	0.173171	0.0999494	-0.6835
TCGA-VQ-A8PD	0.0129047	0.124856	0.277358	0.0221636	0.0597916	0.0927563	-0.64262
TCGA-VQ-A8PE	0.027512	0.1108	0.153668	0.04418	0.0907045	0.159288	-0.08622
TCGA-VQ-A8PF	0.0641653	0.212569	0.0797954	0.0338507	0	0.294159	1.2824
TCGA-VQ-A8PK	0.082849	0.0269844	0.176695	0.0154613	0.0594816	0.184825	0.91985
TCGA-VQ-A91A	0	0	0.187128	0	0.195811	0.221604	0.24803
TCGA-VQ-A91D	0	0.0691827	0.125831	0	0.108117	0.217813	0.50856
TCGA-VQ-A91E	0.235622	0.132545	0.217069	0	0.00979822	0.100934	1.29464
TCGA-VQ-A91Q	0.107727	0.0273831	0.274606	0.0583786	0.0345749	0.134274	0.34898
TCGA-VQ-A91S	0	0.298699	0.130587	0	0.0429896	0.15976	-0.24599
TCGA-VQ-A91U	0.0907215	0.191399	0.198936	0.0401053	0.0392025	0.175216	0.31573
TCGA-VQ-A91V	0.0136949	0.107427	0.24211	0.0285591	0.038413	0.220216	0.31376
TCGA-VQ-A91X	0.281368	0.0908087	0.117739	0.0417251	0.0670601	0.0222424	0.94426
TCGA-VQ-A91Y	0.0517101	0.102073	0.231978	0.0612188	0.0353121	0.268122	0.68104
TCGA-VQ-A91Z	0	0.02458	0.245006	0.033223	0.223122	0.12671	-0.86537
TCGA-VQ-A922	0.00510051	0.034286	0.211499	0.0132333	0.0902286	0.15926	0.06141
TCGA-VQ-A92D	0	0.0403071	0.278664	0.174947	0.118586	0.0814389	-1.82367
TCGA-VQ-A94O	0	0.0562148	0.317272	0.0616529	0.0893357	0.111861	-0.88926
TCGA-VQ-A94P	0.0255423	0.12659	0.235382	0.0149108	0	0.263167	0.8558
TCGA-VQ-A94R	0.000225587	0.127299	0.251368	0.0284527	0	0.275423	0.63861
TCGA-VQ-A94T	0.0189763	0.011992	0.27519	0.0608539	0.130179	0.170644	-0.33841
TCGA-VQ-A94U	0	0.138736	0.230068	0.0885198	0	0.303953	0.42272
TCGA-VQ-AA64	0.249321	0.0772818	0.13564	0.026207	0.0428157	0.138983	1.6514
TCGA-VQ-AA68	0.00431943	0.158366	0.164622	0.0754339	0.0557275	0.103199	-0.8146
TCGA-VQ-AA69	0.00661946	0.151088	0.0595268	0	0.0165012	0.24426	0.98876
TCGA-VQ-AA6A	0.0311463	0.0520305	0.355132	0.0746803	0.0704102	0.151372	-0.53676
TCGA-VQ-AA6B	0.0902133	0.067624	0.379809	0.0868324	0.0267788	0.0930532	-0.53113
TCGA-VQ-AA6D	0	0.00873258	0.25501	0.0369278	0.147866	0.102326	-0.73114
TCGA-VQ-AA6F	0.108304	0.0993009	0.143633	0.0610724	0.0467428	0.0798363	0.05217
TCGA-VQ-AA6G	0.0299732	0.0251011	0.232851	0.0413882	0.187965	0.106728	-0.69034
TCGA-VQ-AA6I	0.0392093	0.10352	0.288889	0.0519486	0.0422666	0.196654	0.06359
TCGA-VQ-AA6J	0	0.0676098	0.160644	0.0764729	0.243303	0.14042	-1.0782
TCGA-VQ-AA6K	0.107842	0.20006	0.092409	0	0.0512756	0.160407	0.77867

## Sheet: GSE62254
ID	B cell plasma	CD8 T cell	CD4 memory resting T cell	Tregs cell	M0 Macrophage	M2 Macrophage	Immune_score
GSM1523954	0.310261	0.0241588	0.0885712	0.0280895	0.00021479	0.137024	-1.10263
GSM1524058	0.137195	0.0365395	0	0	0.0725367	0.089437	-0.89245
GSM1524071	0.204091	0.0846439	0.0882954	0	0.0124161	0.0475579	-0.8841
GSM1524002	0.151085	0.032273	0.00465734	0	0	0.106211	-0.84248
GSM1523959	0.261497	0.0046916	0.0853198	0	0.072708	0.111511	-0.82444
GSM1523953	0.19392	0.0788988	0.0807088	0	0.0353423	0.0728526	-0.76245
GSM1524015	0.195927	0.0287649	0.157119	0.00757931	0.0927006	0.050411	-0.70921
GSM1523931	0.124854	0.0704293	0	0	0.0296802	0.11195	-0.70775
GSM1523930	0.195992	0.0291911	0.0741899	0	0.173944	0.0989894	-0.70587
GSM1523873	0.150319	0.103128	0	0.00812848	0.0339654	0.136884	-0.69824
GSM1523961	0.155633	0.12681	0	0	0.0622502	0.120358	-0.67721
GSM1524056	0.13384	0.0670376	0.0127574	0	0.0424115	0.118306	-0.65194
GSM1523926	0.210523	0.0530176	0.0113415	0	0.107543	0.16813	-0.62903
GSM1523957	0.316535	0	0.239766	0	0.0394253	0.0605119	-0.62473
GSM1523793	0.193866	0.0131425	0.170446	0.0394067	0.0144826	0.128413	-0.62337
GSM1523951	0.125256	0.0459545	0.106488	0	0.102257	0.0499366	-0.61469
GSM1524033	0.154882	0	0.0563861	0	0.0290533	0.121066	-0.60602
GSM1523991	0.155457	0.178571	0.0303851	0	0.00910604	0.101023	-0.595
GSM1524042	0.161604	0	0.191752	0	0.0348687	0.0209941	-0.58519
GSM1523934	0.196499	0.0314296	0.0701773	0	0.129277	0.129988	-0.56977
GSM1523937	0.11525	0.0756368	0.0290397	0.00443676	0.0349783	0.128311	-0.52135
GSM1523859	0.182114	0.0186002	0.0980798	0	0.104619	0.121993	-0.47679
GSM1524013	0.16316	0	0.0721241	0	0.0876389	0.140173	-0.4616
GSM1523958	0.154365	0.0529263	0.0912776	0	0	0.11025	-0.45707
GSM1523933	0.124011	0.0142324	0.10155	0	0.0912855	0.0933447	-0.45237
GSM1523910	0.101692	0.0938081	0.0330596	0	0.0273226	0.120872	-0.4362
GSM1523851	0.0862679	0	0.0639928	0	0.0406129	0.110922	-0.43336
GSM1523941	0.103699	0.111194	0.00657279	0	0.0429889	0.139141	-0.43248
GSM1523960	0.166227	0.064074	0.175346	0.0201437	0.0616841	0.0930093	-0.43135
GSM1523848	0.0995414	0.179017	0	0.00686683	0.0312172	0.140902	-0.42892
GSM1523883	0.106636	0.0698687	0.0610816	0	0.0130752	0.109228	-0.42763
GSM1523997	0.171789	0	0.0976345	0	0.136306	0.131057	-0.42281
GSM1523932	0.145781	0.0720953	0.0496064	0	0.113872	0.139473	-0.41446
GSM1524023	0.160602	0.113567	0.0489571	0	0.0581801	0.140619	-0.4086
GSM1523985	0.146966	0	0.0920094	0	0.0673664	0.128374	-0.39859
GSM1523972	0.209809	0.0711538	0.0084084	0	0.0957575	0.213921	-0.38642
GSM1523906	0.132405	0.0251121	0.0918183	0.00265022	0.0454858	0.123128	-0.3851
GSM1523944	0.162312	0.0506573	0.102058	0	0.0452183	0.120137	-0.38284
GSM1523885	0.0373464	0.116062	0	0	0	0.117891	-0.38042
GSM1523785	0.129153	0.0565521	0.0371548	0	0.00474743	0.153575	-0.38026
GSM1523909	0.0836115	0.111704	0.00714418	0	0.0221344	0.139041	-0.37661
GSM1523855	0.149795	0.0160849	0.117204	0	0.0825714	0.110417	-0.37398
GSM1523919	0.101545	0	0.124816	0.0315029	0.0376127	0.153316	-0.35226
GSM1523956	0.12703	0.0127447	0.0527577	0	0.0777371	0.154973	-0.34922
GSM1523805	0.137004	0.0413692	0.115214	0	0.00397046	0.109841	-0.32807
GSM1523984	0.188255	0	0.143379	0	0.0124832	0.126387	-0.32449
GSM1524050	0.201405	0.0187052	0.173202	0.0285147	0.097912	0.163587	-0.322
GSM1523921	0.102363	0.0541183	0.0259292	0	0.0639913	0.15902	-0.31831
GSM1524012	0.117853	0.0188992	0.0756848	0	0.0797978	0.136784	-0.31535
GSM1523940	0.193493	0.108756	0.0776988	0	0.118326	0.154836	-0.31114
GSM1523791	0.0545362	0.0495557	0.0744112	0.00783131	0	0.117092	-0.29869
GSM1523823	0.0852962	0.01988	0.091088	0	0.016506	0.112011	-0.29462
GSM1523976	0.189643	0.0468687	0.169609	0	0.00721536	0.10133	-0.29212
GSM1524060	0.101596	0	0.0754664	0	0.118297	0.136465	-0.2908
GSM1524045	0.1569	0.00401654	0.118838	0	0	0.13462	-0.29063
GSM1524072	0.225258	0.0913424	0.103669	0	0.0544881	0.16218	-0.28819
GSM1524001	0.16273	0.0393779	0.105715	0	0.0989624	0.138228	-0.2848
GSM1523863	0.018057	0.177408	0	0	0	0.111777	-0.28142
GSM1524068	0.133944	0.105874	0.0920214	0	0.123471	0.117188	-0.28024
GSM1524046	0.147216	0	0.11622	0	0.00676525	0.134371	-0.27944
GSM1523905	0.176841	0.0289526	0.162523	0.00798901	0	0.124757	-0.27447
GSM1523856	0.140805	0.0809499	0.0819179	0	0.0828138	0.137433	-0.27391
GSM1523798	0.100514	0.0686971	0.0664747	0.00849295	0.0121597	0.150288	-0.27309
GSM1523888	0.0613829	0.0721047	0.0186051	0	0.0369148	0.148573	-0.26728
GSM1524026	0.179833	0.0191539	0.133192	0	0.0475954	0.136404	-0.263
GSM1523929	0.133605	0.0866281	0.0855432	0	0.0756268	0.131722	-0.26196
GSM1524047	0.2241	0.0525348	0.112483	0	0.0420979	0.169943	-0.25992
GSM1523977	0.210719	0	0.22769	0.0314822	0.0527476	0.150264	-0.25671
GSM1523870	0.0975564	0.0795589	0.044418	0	0.035583	0.149264	-0.25198
GSM1523779	0.164678	0.0823263	0.0564863	0	0.0058325	0.177192	-0.25032
GSM1523831	0.157333	0.0925282	0.133194	0	0.0475443	0.108739	-0.24907
GSM1523898	0.158923	0.0328922	0.113986	0	0.105075	0.138609	-0.24619
GSM1523987	0.166768	0.00828915	0.24971	0.0308967	0	0.109093	-0.24373
GSM1523994	0.177473	0.0233037	0.127369	0.0100879	0.0234993	0.165151	-0.23975
GSM1524049	0.117051	0.0742805	0.0304923	0.0099856	0.0804376	0.195226	-0.23701
GSM1523812	0.119554	0.110336	0.0410832	0	0.00158863	0.160758	-0.2351
GSM1523829	0.148934	0.0546535	0.0660825	0	0.0587496	0.170199	-0.23043
GSM1523811	0.141221	0.0217886	0.138944	0	0.0026696	0.119229	-0.22133
GSM1523967	0.180433	0.0403595	0.15283	0	0.026428	0.125393	-0.21781
GSM1523866	0.176985	0.0292454	0.124092	0	0.0354405	0.149645	-0.21381
GSM1523946	0.12708	0.0080583	0.159465	0.0197978	0.0912995	0.140081	-0.20971
GSM1524053	0.124146	0.0771361	0.0604307	0	0.00698814	0.161361	-0.20745
GSM1523787	0.171735	0.0757833	0.1066	0	0.000501218	0.151954	-0.20476
GSM1523966	0.111962	0.0386743	0.0762557	0.00282587	0.0426004	0.157309	-0.20322
GSM1523776	0.108144	0.0607313	0.0531718	0	0	0.164357	-0.19801
GSM1523979	0.0892116	0.0465909	0.0703378	0	0.0563332	0.143897	-0.1896
GSM1524008	0.0579125	0.00858505	0.0188563	0	0.0551521	0.178362	-0.18228
GSM1523893	0.163637	0.106541	0.165079	0	0.0366905	0.0971576	-0.18098
GSM1523908	0.0949292	0	0.0606878	0	0.00106899	0.170105	-0.17684
GSM1523780	0.0935914	0.0402508	0.0573587	0	0.0128633	0.164794	-0.16196
GSM1523923	0.18955	0	0.179745	0.00758309	0.0877828	0.144361	-0.1617
GSM1524020	0.167248	0.0146509	0.145439	0	0.0646953	0.142138	-0.1529
GSM1523974	0.137408	0.0289769	0.246941	0	0.121973	0.041063	-0.14675
GSM1523896	0.11761	0.0684014	0.0626771	0	0.0594607	0.169053	-0.14523
GSM1524017	0.115409	0.071627	0.0771066	0	0.0422444	0.156446	-0.14299
GSM1523876	0.142242	0.00617301	0.102085	0	0.0532349	0.167292	-0.14229
GSM1523970	0.190205	0.0218831	0.2032	0	0	0.111018	-0.14142
GSM1523792	0.164147	0.0734126	0.138461	0.00720657	0.0468064	0.149941	-0.13901
GSM1523842	0.179185	0.0223543	0.184982	0	0.0328721	0.119088	-0.13826
GSM1523892	0.0858071	0.0177557	0.116272	0.00470894	0.0397798	0.133073	-0.13788
GSM1524040	0.0971197	0	0.180183	0.0198863	0	0.125902	-0.13707
GSM1523847	0.0829147	0.0461235	0.0718797	0	0.01673	0.151213	-0.13455
GSM1523868	0.0675048	0.0902205	0.0427292	0	0	0.155988	-0.1322
GSM1523809	0.137032	0.0601148	0.103498	0	0	0.154713	-0.12575
GSM1524007	0.176003	0	0.224547	0	0.0163167	0.0947047	-0.12326
GSM1524044	0.167526	0.000276994	0.144709	0	0.109897	0.151212	-0.12266
GSM1523794	0.0613743	0.148567	0.0136897	0.017863	0.066335	0.19957	-0.12058
GSM1523846	0.139826	0.044679	0.0970407	0	0.0430693	0.16511	-0.1205
GSM1523886	0.0832075	0.00816445	0.11939	0	0.106157	0.125727	-0.10838
GSM1523879	0.110636	4.62e-05	0.23747	0	0.113586	0.0487441	-0.10812
GSM1523824	0.110121	0	0.128671	0	0.0754143	0.136334	-0.10676
GSM1523983	0.122912	0.00974588	0.119161	0	0.0577975	0.14936	-0.10517
GSM1523965	0.0849412	0	0.140756	0	0.0550801	0.114084	-0.10287
GSM1523814	0.139915	0.0358613	0.0724748	0	0	0.191501	-0.10273
GSM1523801	0.118276	0.0459204	0.106768	0	0.0383189	0.149323	-0.1
GSM1524070	0.220349	0.0895672	0.182908	0	0.0446999	0.134471	-0.09913
GSM1523837	0.138696	0.0324754	0.191191	0	0.0525312	0.0971231	-0.09603
GSM1523770	0.0643938	0.0527283	0.0436088	0	0.0508762	0.170245	-0.0877
GSM1523878	0.118984	0	0.13289	0	0	0.143848	-0.0864
GSM1524028	0.163164	0.0460221	0.166683	0	0.0339026	0.129571	-0.08467
GSM1523952	0.128615	0.0073786	0.182088	0	0	0.109878	-0.07793
GSM1523986	0.130327	0.030585	0.063349	0	0.0369551	0.198814	-0.07741
GSM1524011	0.214456	0	0.249917	0	0.0343684	0.10491	-0.07472
GSM1523860	0.0702917	0.0384309	0.121281	0	0	0.119064	-0.07468
GSM1523869	0.124151	0	0.160046	0	0.0766604	0.125773	-0.07295
GSM1523854	0.14043	0.0362367	0.0867491	0	0.0920797	0.184054	-0.07191
GSM1523947	0.141188	0.108274	0.0805573	0	0.0648311	0.174023	-0.06398
GSM1523836	0.0747275	0	0.215608	0	0	0.058741	-0.06003
GSM1523911	0.0576451	0	0.110313	0	0.04211	0.132305	-0.05865
GSM1523922	0.0312086	0.0105239	0.119523	0	0.134355	0.105633	-0.05745
GSM1523918	0.167143	0.0547623	0.0941223	0	0.114039	0.191292	-0.05452
GSM1523838	0.100984	0.0936794	0.0934749	0	0.0568197	0.147575	-0.05242
GSM1523950	0.120545	0.127663	0.0641425	0	0.0455047	0.174192	-0.04998
GSM1523800	0.041346	0.0193986	0.0189873	0	0.0463905	0.192945	-0.04946
GSM1523790	0.0625111	0.0669515	0.118576	0	0.0653552	0.113447	-0.04837
GSM1523840	0.123031	0.0198677	0.131002	0	0.0682056	0.148572	-0.04794
GSM1524032	0.107011	0	0.182174	0	0.144162	0.101897	-0.04789
GSM1523788	0.151588	0.00807507	0.152987	0	0.0584482	0.150177	-0.04707
GSM1523797	0.101891	0.0284127	0.145767	0	0	0.125071	-0.04652
GSM1523803	0.159408	0.021378	0.117234	0	0.0653692	0.179733	-0.04601
GSM1523895	0.0657125	0.0857932	0.0631075	0	0.093216	0.154739	-0.04483
GSM1523887	0.108836	0.0866665	0.10462	0	0.103041	0.146112	-0.03958
GSM1523818	0.150442	0.0441937	0.142704	0.0135887	0	0.180872	-0.0374
GSM1524025	0.0981097	0.00127592	0.0954446	0	0.0936112	0.169589	-0.03484
GSM1523867	0.157288	0.011776	0.157889	0	0.042672	0.151504	-0.03404
GSM1523830	0.126463	0.0270084	0.0930866	0	0.0303917	0.183016	-0.03207
GSM1523843	0.131065	0.0353374	0.112661	0.00301352	0.0270539	0.176081	-0.02338
GSM1523975	0.0431271	0.0951442	0.0153495	0	0	0.185475	-0.01907
GSM1523765	0.160454	0	0.11876	0	0.100841	0.189141	-0.0171
GSM1523783	0.0889686	0.0461024	0.129625	0	0	0.132398	-0.01641
GSM1524039	0.0845218	0	0.152034	0	0.140316	0.12096	-0.01044
GSM1523827	0.11865	0.0556662	0.144387	0	0	0.135916	-0.01035
GSM1523861	0.114932	0.0566292	0.138158	0	0.106696	0.136619	-0.00638
GSM1524059	0.0601296	0.0127853	0.130265	0	0.0230839	0.126537	-0.0011
GSM1523880	0.110421	0.0867073	0.0976477	0	0.0153692	0.162957	0.00171
GSM1523822	0.0599674	0.0893596	0.0583859	0	0.0208484	0.166271	0.00551
GSM1523845	0.165335	0	0.181616	0	0.0281196	0.148164	0.00558
GSM1524041	0.0909737	0.0345789	0.0906781	0	0.0383538	0.171917	0.01175
GSM1523999	0.109624	0.0359642	0.281052	0.0440174	0.0279388	0.123459	0.01321
GSM1523899	0.089584	0.0116688	0.203003	0	0.0401775	0.088055	0.01558
GSM1523924	0.111033	0.0537572	0.16146	0	0	0.124718	0.02068
GSM1523942	0.181692	0.0152805	0.171165	0	0.0904797	0.163367	0.02171
GSM1523882	0.0645415	0.122257	0.0810483	0	0.0142796	0.146147	0.02209
GSM1524055	0.0945174	0	0.18972	0	0.105255	0.103861	0.02226
GSM1523810	0.0564776	0.050506	0.0591303	0	0.0890224	0.175507	0.02571
GSM1523728	0.0852794	0.060616	0.113586	0	0.0485073	0.148347	0.03428
GSM1524051	0.127744	0	0.15849	0.00303074	0.0449558	0.158949	0.04211
GSM1523806	0.138569	0	0.141725	0	0.0917837	0.171451	0.0459
GSM1524005	0.205576	0.0201468	0.160517	0	0.0508158	0.189696	0.04605
GSM1523795	0.158098	0	0.158796	0	0.0994668	0.168576	0.04646
GSM1523925	0.14626	0.0179474	0.149114	0	0.123266	0.164762	0.04664
GSM1523973	0.15878	0.0149154	0.153878	0	0.0468145	0.170737	0.04731
GSM1523727	0.184525	0.0600752	0.139082	0	0.0109445	0.187013	0.04933
GSM1523881	0.121806	0.0726258	0.105325	0	0.0525987	0.175115	0.04965
GSM1523781	0.151279	0	0.233826	0	0.0381868	0.107885	0.05268
GSM1523746	0.161146	0.0195203	0.181418	0	0.0521204	0.151306	0.05969
GSM1523772	0.130971	0.0571191	0.163738	0	0.0412535	0.139864	0.06021
GSM1523807	0.109454	0	0.15455	0	0.0686222	0.149211	0.06346
GSM1523799	0.112457	0	0.162148	0	0	0.147728	0.0692
GSM1523978	0.100462	0	0.175387	0	0.077472	0.128754	0.07018
GSM1524061	0.1117	0.0864122	0.0953648	0	0	0.179972	0.0726
GSM1523943	0.0858829	0	0.157249	0	0.0450291	0.137063	0.07573
GSM1524038	0.0407313	0	0.184104	0.00369628	0.0876076	0.0978297	0.07795
GSM1523928	0.0665569	0.0261146	0.176846	0	0.0377192	0.106682	0.08643
GSM1524016	0.125791	0	0.229962	0	0	0.104672	0.08717
GSM1523904	0.112386	0.0175682	0.130272	0	0.0249076	0.171694	0.08728
GSM1523852	0.114243	0.00562394	0.158013	0	0.0609676	0.154245	0.09542
GSM1524009	0.123941	0.0217043	0.213748	0	0.0573329	0.111997	0.09847
GSM1523828	0.110929	0	0.206695	0	0.0238261	0.116826	0.09963
GSM1524069	0.140697	0.0839814	0.162438	0.00293821	0.013221	0.15456	0.10047
GSM1523964	0.10648	0	0.181507	0.00319594	0.0505667	0.140887	0.10185
GSM1523821	0.127815	0.0259499	0.152521	0	0.0820729	0.162212	0.10358
GSM1523989	0.14775	0.00730033	0.105915	0	0.0523084	0.215708	0.10375
GSM1524029	0.192116	0.107669	0.149839	0	0	0.182535	0.10629
GSM1523778	0.109345	0.00716209	0.15984	0	0.0827169	0.151385	0.10675
GSM1523826	0.13923	0.0232293	0.159233	0	0.0414134	0.166991	0.11417
GSM1523769	0.0878288	0.00187662	0.140797	0	0.0657207	0.158369	0.11681
GSM1523802	0.111973	0	0.0888157	0	0.0186576	0.21665	0.12629
GSM1523890	0.169023	0.0416306	0.160543	0	0.028844	0.181929	0.13282
GSM1524036	0.169973	0	0.171852	0	0.0711212	0.183379	0.13695
GSM1523815	0.147149	0.153578	0.0302697	0.00612898	0.0174197	0.260292	0.13788
GSM1523820	0.12242	0.0276679	0.107092	0	0.0765797	0.202153	0.13917
GSM1524003	0.217536	0.012879	0.22925	0.0326783	0.00403296	0.23294	0.14535
GSM1523768	0.101558	0.00201802	0.185776	0	0.0948019	0.13546	0.14759
GSM1523747	0.127868	0.0786478	0.105646	0.00343169	0.0156501	0.204874	0.1506
GSM1523796	0.0921076	0	0.14806	0	0.088028	0.162248	0.15426
GSM1523850	0.171035	0.0951246	0.164892	0	0	0.171651	0.15525
GSM1523816	0.152675	0.02594	0.216758	0	0.040515	0.136145	0.15538
GSM1523817	0.0636154	0.0488333	0.0991708	0	0.136061	0.172742	0.15697
GSM1523936	0.124041	0.035686	0.157939	0.00144355	0	0.169249	0.15753
GSM1523744	0.087601	0.0461092	0.119721	0	0.0693003	0.173187	0.16279
GSM1523894	0.112529	0.0154008	0.148766	0	0.0565858	0.172199	0.1653
GSM1523786	0.16071	0	0.27224	0.00721616	0	0.121768	0.1694
GSM1524019	0.203157	0	0.254854	0	0.00620291	0.143983	0.17059
GSM1523891	0.0775757	0	0.11766	0	0.15848	0.181017	0.17661
GSM1524004	0.138533	0	0.242444	0	0	0.119745	0.17798
GSM1523832	0.211842	0	0.2996	0	0.0103488	0.114632	0.17855
GSM1524021	0.143248	0.0176483	0.154811	0	0.0391348	0.186934	0.17875
GSM1523935	0.0956599	0	0.137613	0	0.19331	0.174789	0.17941
GSM1523897	0.10886	0.00683209	0.130741	0	0	0.191445	0.18233
GSM1524037	0.156179	0.00667999	0.164558	0	0.108666	0.188446	0.18494
GSM1523901	0.0465626	0.0727143	0.0832998	0	0.0786729	0.178998	0.1945
GSM1523955	0.186688	0.00578934	0.309347	0	0	0.0953275	0.19633
GSM1524031	0.114464	0	0.18237	0	0.089517	0.156202	0.19947
GSM1523784	0.159306	0	0.228424	0	0.0111894	0.146634	0.20087
GSM1524000	0.143918	0.0280866	0.16412	0	0.100447	0.180651	0.20349
GSM1523993	0.120661	0	0.21967	0	0.0110533	0.132824	0.20385
GSM1523808	0.101022	0.0034149	0.148326	0	0.0763024	0.176741	0.20639
GSM1523834	0.091078	0	0.212558	0	0.0277305	0.122282	0.20681
GSM1523813	0.0571733	0.0454812	0.161039	0	0.12845	0.131656	0.21111
GSM1523853	0.130996	0	0.192118	0	0.0651823	0.162334	0.22031
GSM1523774	0.163626	0	0.270591	0	0	0.120051	0.22264
GSM1524035	0.120618	0.04207	0.11762	0	0	0.208254	0.22527
GSM1523971	0.152488	0.00311497	0.169029	0	0	0.194556	0.22557
GSM1523819	0.160213	0.0711322	0.199525	0	0.0200113	0.159895	0.23833
GSM1523884	0.118691	0	0.200536	0	0.0428055	0.153364	0.24033
GSM1523874	0.0836556	0.0167761	0.13393	0.00187421	0.14732	0.184897	0.24411
GSM1523949	0.0992511	0.011705	0.243573	0	0	0.108456	0.24977
GSM1523990	0.101122	0.0933087	0.0460135	0	0.100181	0.245484	0.25634
GSM1523963	0.15903	0.0569877	0.151123	0	0.0412179	0.204447	0.25732
GSM1524043	0.0962832	0	0.123488	0	0.0232846	0.206564	0.2593
GSM1523995	0.0704125	0.155783	0.107928	0	0.0869763	0.165256	0.26145
GSM1523775	0.156698	0.0185166	0.204787	0	0.0475248	0.170577	0.26175
GSM1523865	0.149622	0.0266091	0.144054	0	0.0866508	0.21264	0.26488
GSM1523920	0.0951489	0	0.120264	0	0.0614293	0.209106	0.26731
GSM1523872	0.105673	0	0.152362	0	0.115874	0.188536	0.27017
GSM1524034	0.114488	0.0211445	0.222625	0	0.000742519	0.136257	0.27519
GSM1523948	0.114452	0.0344681	0.150456	0	0.0687627	0.189172	0.27773
GSM1523980	0.10931	0	0.232454	0	0	0.131556	0.27917
GSM1523833	0.122265	0	0.175565	0	0.0497004	0.183176	0.28145
GSM1524018	0.144023	0.0547611	0.184279	0	0.105316	0.174252	0.28565
GSM1523729	0.102498	0.00354568	0.19177	0	0.0123352	0.161405	0.29138
GSM1523841	0.126263	0.0271963	0.137888	0	0.0188791	0.216143	0.31497
GSM1523969	0.175835	0.0238371	0.182381	0	0	0.210131	0.31843
GSM1524024	0.179849	0.0151672	0.255304	0.000553489	0.10513	0.156	0.3241
GSM1523871	0.102043	0	0.226065	0	0.0216456	0.141816	0.32847
GSM1523875	0.0534238	0.0389921	0.12814	0	0.0919293	0.181747	0.32963
GSM1523889	0.167397	0.0236584	0.226884	0	0.016446	0.171937	0.32995
GSM1523835	0.0995671	0.025623	0.158835	0	0.204277	0.184142	0.33434
GSM1523981	0.0764134	0.00827826	0.147433	0	0.0883388	0.190008	0.34625
GSM1524048	0.0905795	0.102987	0.101298	0	0.126009	0.211424	0.35146
GSM1523939	0.115263	0.036793	0.13907	0	0	0.214549	0.35185
GSM1523982	0.0808428	0	0.17255	0	0.17776	0.174782	0.35936
GSM1523777	0.181133	0	0.236691	0.00125027	0.103832	0.18775	0.37974
GSM1523745	0.121964	0	0.192574	0	0.159123	0.186485	0.38172
GSM1523992	0.165082	0.0753351	0.166016	0	0	0.220323	0.39794
GSM1524027	0.134522	0	0.227177	0	0.0105878	0.173419	0.40047
GSM1523996	0.104103	0.0183901	0.178406	0	0	0.199421	0.44208
GSM1524010	0.0944514	0.0239857	0.197845	0	0	0.17979	0.45498
GSM1523825	0.0392508	0.0789789	0.068806	0	0.0221899	0.239045	0.46057
GSM1523962	0.153852	0	0.292732	0	0	0.144431	0.46232
GSM1523804	0.110942	0	0.216312	0	0.0277915	0.180821	0.46233
GSM1523849	0.0574899	0.0503483	0.142088	0	0.136141	0.197496	0.47383
GSM1523927	0.163507	0	0.219469	0.00440941	0	0.221089	0.48115
GSM1524022	0.0439505	0.0112235	0.117684	0	0	0.224248	0.48251
GSM1523782	0.0555239	0	0.204152	0	0.104684	0.163464	0.49059
GSM1523773	0.0998976	0.0105435	0.188205	0	0	0.2038	0.50569
GSM1523998	0.164605	0	0.291085	0.0170084	0.0052781	0.200404	0.52847
GSM1523839	0.109796	0	0.220283	0	0.142888	0.18737	0.52961
GSM1524014	0.111067	0.0861561	0.101275	0	0	0.266082	0.53314
GSM1523862	0.0925949	0	0.257105	0	0	0.156033	0.54885
GSM1523864	0.166273	0	0.293682	0	0.0330384	0.167813	0.55392
GSM1523945	0.0261067	0	0.196195	0	0.123148	0.166219	0.55714
GSM1523857	0.0820736	0.0180227	0.191486	0	0	0.202884	0.57335
GSM1523748	0.124765	0.00382514	0.214397	0	0	0.213704	0.58332
GSM1524054	0.0986688	0.027739	0.218576	0	0.0491551	0.190365	0.59113
GSM1523771	0.0117715	0.0369398	0.122264	0	0.0311621	0.220739	0.60908
GSM1523844	0.0483541	0.0204496	0.143032	0	0	0.235654	0.64129
GSM1523938	0.0956457	0.0138265	0.175124	0	0.00657491	0.238777	0.64668
GSM1524030	0.0430297	0.028921	0.24029	0	0	0.173186	0.74228
GSM1523877	0.0419308	0	0.237084	0.00868308	0.0406388	0.210362	0.79755
GSM1523789	0.0875413	0.0650898	0.162072	0	0.119114	0.270534	0.8555
GSM1523988	0.00491534	0.0846697	0.15488	0	0	0.23469	0.88509
GSM1523858	0.0440748	0.0492337	0.219719	0	0	0.217829	0.90741
GSM1524006	0.0309127	0	0.236192	0	0	0.210844	0.91421
GSM1523903	0.0714463	0.0194127	0.288365	0	0.0969522	0.187402	0.92902
GSM1524062	0.0516331	0.0130914	0.281721	0	0	0.186979	0.93508
GSM1524057	0.0335018	0.0871872	0.148453	0	0	0.278091	1.00182
GSM1523968	0.0268098	0.0490077	0.234223	0	0	0.251	1.18146
GSM1524052	0.0426935	0.0732677	0.136788	0	0.0253045	0.339328	1.22481

## Sheet: GSE15459
ID	B cell plasma	CD8 T cell	CD4 memory resting T cell	Tregs cell	M0 Macrophage	M2 Macrophage	Immune_score
GSM387789	0.152754	0.00224228	0.202934	0	0.0436163	0.193503	0.36109
GSM387791	0.204576	0.0327784	0.0670137	0	0.0577578	0.0191898	-0.35205
GSM387792	0.239062	0	0.209231	0	0.0916706	0.0907954	-0.06457
GSM387794	0.124112	0.123738	0.102257	0	0.0363783	0.159093	0.26814
GSM387795	0.00271114	0.0639618	0.307781	0	0	0.0831052	-0.14464
GSM387796	0.0376496	0.198979	0	0.0191334	0.0861742	0	-0.37572
GSM387800	0.124575	0.012487	0.234412	0	0.145582	0.0572943	-0.1747
GSM387801	0.133217	0.0795214	0.0223076	0	0.0431965	0.10262	0.0311
GSM387802	0.417231	0	0.0267228	0	0.063349	0.0318977	-0.30464
GSM387803	0.0988015	0.0889069	0.0759295	0	0.07054	0.0453189	-0.21038
GSM387804	0.00427044	0.125301	0.245256	0	0.0131258	0.0531348	-0.23455
GSM387805	0.0716714	0	0.0867523	0	0.16359	0.0105828	-0.33394
GSM387806	0.267596	0.0663142	0.173257	0	0.0374863	0.0510729	-0.24333
GSM387807	0.0116077	0	0.12125	0.00635173	0.360105	0.0538217	-0.04338
GSM387808	0.0333817	0	0.173183	0	0.120607	0.109981	0.05543
GSM387809	0.0483396	0	0.308546	0	0.145048	0	-0.44197
GSM387810	0.109	0	0.078929	0	0.190324	0.0365585	-0.20483
GSM387811	0.0581155	0	0.155935	0	0.183606	0.0357189	-0.22794
GSM387812	0.231768	0	0.142958	0	0.0511356	0.139988	0.14161
GSM387813	0.0588276	0	0.177599	0	0.205483	0.0895357	0.01462
GSM387814	0.217553	0.0373252	0.204834	0	0.0160459	0.0502339	-0.27326
GSM387815	0.379426	0.0566168	0.209631	0	0.0135094	0.0430479	-0.30983
GSM387816	0.132761	0.188748	0.0635175	0	0.000477583	0.0804037	-0.06828
GSM387817	0.317353	0.0187914	0.158341	0.00776873	0	0.0603205	-0.25122
GSM387818	0.0862853	0	0.183941	0.0328071	0.137386	0.0930629	-0.06665
GSM387819	0.0558369	0	0.168196	0	0.00576037	0.289635	0.77007
GSM387820	0.268616	0	0.143984	0.012167	0.00660312	0.0336044	-0.37059
GSM387821	0.567572	0.0150591	0.177894	0	0	0.0396577	-0.34737
GSM387822	0.045951	0	0.160978	0	0.454098	0.0927117	0
GSM387823	0.0906867	0.0420401	0.0544694	0.00420922	0.143981	0.113303	0.11449
GSM387824	0.0656462	0.0614699	0.227256	0	0.00922073	0.196202	0.3688
GSM387825	0.397918	0	0.0821683	0.00178343	0.140209	0.0761912	-0.08055
GSM387826	0.011923	0.098201	0.231917	0	0	0.123998	0.06118
GSM387827	0.119785	0	0.21216	0	0.0281316	0.147532	0.15031
GSM387828	0.2039	0.0512336	0	0	0.151877	0.161638	0.3464
GSM387829	0.488571	0.00339789	0.16708	0	0	0.0520044	-0.2904
GSM387830	0.226376	0.0855279	0.120785	0	0.0591989	0.101488	0.0096
GSM387831	0.377648	0.0152207	0.0684865	0	0.0982839	0.0823015	-0.06725
GSM387832	0.196925	0	0.172247	0	0	0.137909	0.09694
GSM387833	0.234491	0	0.0570908	0.0233352	0.144636	0.179514	0.35199
GSM387834	0.167316	0.0136215	0.170902	0	0	0.0766771	-0.16408
GSM387835	0.249098	0	0.070809	0	0.148407	0.0728441	-0.07701
GSM387836	0.106382	0	0.300536	0	0.00258117	0.1547	0.14626
GSM387837	0.0127887	0.0148286	0.153312	0.0330425	0.37798	0.187999	0.50589
GSM387838	0.0388346	0	0.208686	0	0	0.189418	0.32111
GSM387839	0.168199	0.0970375	0.0433858	0.0243761	0.0967669	0.0767195	0
GSM387840	0.0836069	0.106078	0.223691	0	0	0.0899061	-0.08686
GSM387841	0.276986	0.0147027	0.148976	0	0	0.127131	0.05567
GSM387842	0.0761832	0.176699	0.0403961	0.00386282	0.007361	0.158112	0.2731
GSM387843	0.409851	0.0198919	0.165398	0	0.0391631	0.154526	0.18931
GSM387845	0.0780352	0.0520785	0.18449	0	0.194091	0.16284	0.34032
GSM387846	0.0665274	0	0.051095	0	0.230904	0.131738	0.24305
GSM387847	0.0908905	0.055639	0.255735	0	0	0.0805564	-0.15058
GSM387848	0.301967	0.0275764	0.114673	0	0.0238201	0.0648452	-0.19104
GSM387849	0.0184748	0.00950665	0.173755	0	0.0316188	0.216885	0.47182
GSM387850	0.103188	0	0.189585	0	0.0195841	0.0924775	-0.08865
GSM387851	0.0215275	0.0585773	0.228748	0	0.0284486	0.33282	0.97693
GSM387852	0.0787639	0.0729665	0.0432632	0	0.270739	0.249583	0.80357
GSM387853	0.0819909	0.0765117	0.20037	0	0	0.175708	0.28391
GSM387854	0.163044	0.00450422	0.156571	0	0.0378695	0.1171	0
GSM387855	0.128249	0	0.208345	0.0344309	0.183683	0.0725574	-0.13892
GSM387856	0.0878735	0.0013225	0.0669085	0	0.428821	0.0149413	-0.15238
GSM387857	0.12686	0.0282739	0.157823	0.00856954	0.0506285	0.0578532	-0.22025
GSM387858	0.0277973	0.0452694	0.242632	0	0.0199114	0.197121	0.37271
GSM387859	0.357829	0.0349449	0.138414	0	0.0877194	0.116597	0.06646
GSM387860	0.233215	0.00907465	0.0774695	0.00376384	0.0814528	0.0996813	0
GSM387861	0.0234062	0.0220757	0.149381	0	0.211861	0.24582	0.71478
GSM387862	0.259972	0.02032	0.112456	0	0.173158	0.0847243	-0.0147
GSM387863	0.334684	0.00309638	0.121694	0	0.0442599	0.0653639	-0.18723
GSM387864	0.185064	0.121612	0.0591905	0	0.0401334	0.130686	0.15286
GSM387865	0.0163597	0	0.0724579	0	0.179895	0.283349	0.87113
GSM387866	0.0376642	0.0341065	0.204232	0	0.0117925	0.219525	0.4707
GSM387867	0.421952	0.0221847	0.114457	0	0.0466516	0.0841578	-0.10098
GSM387868	0.0223032	0	0.110459	0	0.324317	0.125961	0.26199
GSM387869	0.0766972	0	0.248468	0	0.0169773	0.0843432	-0.13811
GSM387870	0.292652	0.0304844	0.236035	0	0.0257592	0.0785478	-0.15727
GSM387871	0.436359	0.052991	0.0907722	0.036673	0.0180067	0.0743803	-0.20603
GSM387872	0.149485	0.0294802	0.117285	0	0.139927	0.189022	0.42746
GSM387873	0.332488	0.0891993	0	0.00158927	0.123404	0.0418028	-0.19089
GSM387874	0.111657	0	0.0862144	0	0.200926	0.121504	0.16997
GSM387875	0.102642	0.0125677	0.254241	0	0.0764209	0.156382	0.21249
GSM387876	0.0268949	0.0304879	0.358202	0	0	0.141025	0.08479
GSM387877	0.160312	0.0557686	0.11177	0	0.109484	0.0785199	-0.06387
GSM387878	0.101121	0	0.174158	0	0.0300368	0.145734	0.15349
GSM387879	0.433008	0.0282785	0.132567	0	0.00179203	0.0580512	-0.24457
GSM387880	0.250247	0	0.303361	0	0	0.0455315	-0.33929
GSM387881	0.179875	0.0190934	0.265539	0	0.0543027	0.0968921	-0.06476
GSM387882	0.376514	0.0434374	0.0289331	0	0.0935357	0.0488214	-0.19828
GSM387883	0.20684	0	0.0275157	0.0124417	0.13912	0.117241	0.10321
GSM387884	0.412455	0.0126624	0.176512	0.00343496	0.0203408	0.0919646	-0.10512
GSM387885	0	0.0162773	0.139998	0	0.087229	0.0433933	-0.24042
GSM387886	0.330769	0.0130879	0.127528	0	0.091164	0.0603798	-0.17914
GSM387887	0.22487	0.067251	0.146497	0	0.0278695	0.0434759	-0.27342
GSM387888	0.137866	0	0.310863	0	0	0.113545	-0.03874
GSM387889	0.12422	0	0.123736	0	0.115523	0.0827051	-0.05961
GSM387890	0.0968722	0.040246	0.0445462	0	0.0292018	0.0600629	0
GSM387891	0.0952695	0.0286057	0.269197	0	0.0343611	0.0765505	-0.15899
GSM387892	0.0728937	0	0.12203	0.00116382	0.0819092	0.186937	0.37588
GSM387893	0.0639907	0.0154039	0.145707	0	0.0117495	0.141325	0.13655
GSM387894	0.125489	0	0.119315	0	0.169953	0.100733	0.05245
GSM387895	0.286749	0.026139	0.150596	0	0	0.0586083	-0.24053
GSM387896	0.0353165	0	0.15919	0.000697749	0.1025	0.217256	0.51433
GSM387897	0.239014	0.0452004	0.170502	0	0.0469274	0.0758416	-0.13389
GSM387898	0.00145184	0.0773668	0.276547	0	0	0.148736	0.15288
GSM387899	0	0.0312568	0.148241	0	0	0.260847	0.65803
GSM387900	0.34581	0.0566664	0.124514	0.000650733	0.0414206	0.0455336	-0.26167
GSM387901	0.0552907	0	0.225921	0	0.0815932	0.0712907	-0.15004
GSM387902	0.129007	0.0973713	0.0821149	0	0.0675304	0.0559595	-0.16627
GSM387903	0	0	0.31352	0.00212801	0.302951	0	-0.34981
GSM387904	0.391717	0	0.129574	0	0.101965	0.0634487	-0.16685
GSM387905	0.0684897	0.0314655	0.195865	0.011184	0.0744061	0.197159	0.39206
GSM387906	0.141885	0	0.235602	0	0.0323043	0.192942	0.34412
GSM387907	0.175745	0	0.100108	0	0.318998	0.142139	0.32385
GSM387908	0.156527	0	0.147758	0.0507572	0.180958	0.153533	0.1988
GSM387909	0.132549	0.0164316	0.262247	0	0	0.152893	0.14938
GSM387910	0.432518	0.0218115	0.177888	0	0.0405411	0.045904	-0.28693
GSM387911	0.204037	0.0459519	0.21268	0	0.110062	0.0686123	-0.13558
GSM387912	0.303677	0	0.157758	0	0.0733209	0.0693157	-0.16043
GSM387913	0.287672	0	0.124338	0.0116367	0.0547285	0.0378094	-0.31904
GSM387914	0.00166109	0	0.0508669	0	0.661475	0.104829	0.3862
GSM387915	0.196927	0.0574992	0.128504	0	0.078741	0.0911627	-0.03241
GSM387916	0.212044	0.0413474	0.0429878	0	0.154556	0.0382139	-0.20352
GSM387917	0.166713	0	0.199956	0	0.0785666	0.0571534	-0.21315
GSM387918	0.191424	0	0.167663	0	0.0400126	0.0437521	-0.28829
GSM387919	0.0635988	0.0420457	0.00484124	0.0123987	0.30529	0.232424	0.7299
GSM387920	0.262316	0	0.215142	0	0.105336	0.0203947	-0.36592
GSM387921	0.309491	0.0272869	0.12895	0	0.0540093	0.0682063	0
GSM387922	0.111762	0.0141321	0.141286	0	0.0684873	0.125027	0.09756
GSM387923	0.039891	0.00419626	0.117491	0.0347622	0.292541	0.215655	0
GSM387924	0.252288	0.0485461	0.20727	0	0.05662	0.105544	-0.00693
GSM387925	0.349998	0.0152435	0.158326	0	0	0.0466699	-0.30091
GSM387926	0.210052	0.0234786	0.0875332	0	0.0121488	0.083744	-0.10573
GSM387927	0.0933452	0.165671	0.00957551	0	0.103379	0.0833362	0.01373
GSM387928	0.207338	0.0389117	0.0160963	0	0.247044	0.0825396	0.05076
GSM387929	0.334121	0.016947	0.188675	0	0.0688997	0.0843987	-0.10109
GSM387930	0.204906	0.0414973	0.144279	0	0.107676	0.104544	0.03431
GSM387931	0.217679	0	0.135364	0	0.0388168	0.161376	0.23
GSM387932	0.48071	0.0360148	0.0391706	0	0.0544821	0.06433	-0.16399
GSM387933	0.339607	0.0515483	0.142686	0	0.00963987	0.0966026	-0.06242
GSM387934	0.22054	0.0728408	0.082109	0	0.0885116	0.0973469	0.01463
GSM387935	0.196677	0.00203695	0.189629	0	0.0579733	0.00137999	-0.4671
GSM387936	0.190249	0	0.185157	0	0.00254152	0.177726	0.26936
GSM387938	0.143825	0	0.346132	0	0.0354609	0.0323994	-0.3799
GSM387939	0.290268	0.00649455	0.190724	0	0.0300542	0.0130567	-0.43663
GSM387940	0.170714	0.0765186	0.0981753	0	0.00864229	0.160538	0.24233
GSM387941	0.151341	0	0.0861817	0	0.197574	0.14995	0.28993
GSM387942	0.111414	0.00469209	0.365846	0	0.00641642	0.114814	0
GSM387943	0.285404	0.0472194	0.175209	0	0.0136596	0.146023	0.1493
GSM387944	0.139776	0.0686215	0.148781	0	0.0907861	0.0221619	-0.32451
GSM387945	0.102302	0	0.193079	0	0.188648	0.0907303	0.00389
GSM387946	0.266382	0.0712794	0.0729174	0	0.0387486	0.0766969	-0.10578
GSM387947	0.193753	0.016356	0.110209	0	0.0359172	0.110105	0.01678
GSM387948	0.382429	0.0483617	0.080547	0	0.0576639	0.0471657	-0.23786
GSM387949	0.393812	0.0332207	0.184838	0.00911288	0.0541912	0.0257829	-0.37747
GSM387950	0.184682	0.00749491	0.154567	0	0.11616	0.0109245	-0.38028
GSM387951	0.338361	0	0.174174	0	0.0450734	0.00947381	0
GSM387952	0.0226489	0.168058	0.0357085	0.0322858	0.146112	0.0641592	-0.09835
GSM387953	0.0635338	0.053191	0.13445	0	0	0.153776	0.19776
GSM387954	0.0420645	0	0.125593	0.0765242	0.158486	0.139542	0.09382
GSM387955	0	0.0565474	0.147797	0.00829867	0.0350824	0.151166	0.19505
GSM387956	0.117989	0	0.130838	0.0216678	0.0601198	0.236877	0.54302
GSM387957	0.0384292	0.0524344	0.240379	0.00783935	0.0480558	0.0919945	-0.07935
GSM387958	0.0924806	0.0254563	0.0842768	0.0548921	0.0304317	0.113867	-0.04487
GSM387959	0.154609	0.119858	0.00297107	0	0.108027	0.155823	0.31722
GSM387960	0.0966566	0	0.326627	0.00595402	0	0.148659	0.10314
GSM387961	0.152606	0.110835	0.153167	0	0.036992	0.0703451	-0.13566
GSM387962	0.291185	0.0230234	0.137645	0	0	0.0694505	-0.19138
GSM387963	0.325556	0.099078	0	0.000645718	0.0740487	0.0770623	0
GSM387964	0.284288	0.0710741	0	0	0.0610673	0.106336	0.05287
GSM387965	0.0431809	0	0.216644	0	0.281066	0.0715	-0.02724
GSM387966	0.115745	0	0.315549	0	0.0693721	0.0249954	-0.38331
GSM387967	0.388216	0.0120627	0.161228	0	0.0656897	0.0390825	-0.29837
GSM387968	0.166088	0	0.21796	0.0111263	0.113612	0.101886	-0.0194
GSM387969	0.161065	0.170435	0.128	0	0.0692803	0.0685114	-0.10111
GSM387970	0.00575873	0.00113709	0.195014	0	0.223229	0.0343149	-0.21653
GSM387971	0.0648023	0	0.219481	0.0234674	0.204839	0.0915163	-0.02524
GSM387972	0.132299	0	0.0726955	0	0.247461	0.0307365	0
GSM387973	0.0990583	0.0238556	0.170212	0	0.00896944	0.11166	0.00052
GSM387974	0.111347	0.282404	0	0	0.0697558	0.0841125	0.03322
GSM387975	0.0662496	0.108167	0	0	0.0440323	0.100967	0.04164
GSM387976	0.210782	0.00525673	0.181654	0.0186723	0.109537	0.0395557	-0.298
GSM387977	0.290059	0.0024838	0.121563	0	0.0586294	0.0660173	-0.17365
GSM387978	0.0659487	0.0967527	0.240264	0	0.0560551	0.104006	0.00231
GSM387979	0.171106	0	0.191851	0	0.00255812	0.0530778	-0.27462
GSM387980	0.153779	0	0.18242	0	0.132002	0.0915402	-0.02655
GSM387981	0.0268635	0	0.255541	0	0.204154	0.127044	0.1607
GSM387982	0.121032	0.150697	0.184585	0	0.0112621	0.0389854	-0.28157
GSM387983	0.413982	0.071237	0.119101	0.00206504	0.080621	0.0522079	-0.20936
GSM387984	0.0649296	0.207024	0	0	0.134168	0.0173731	-0.23939
GSM387985	0.0863669	0.011268	0.175946	0	0.122943	0.168312	0.31109
GSM387986	0.359292	0.032058	0.108863	0	0.00988481	0.1093	0
GSM387987	0.0896943	0	0.144116	0.0236088	0.183301	0.112141	0.06798
